# Supplementary material for: Moderated Online Social Therapy for Carers of Early Psychosis Clients in Real-World Settings: Cluster Randomized Controlled Trial
Source: JMIR Ment Health. 2023 Sep 6;10:e47722. doi: 10.2196/47722 (PMC10512122; doi:10.2196/47722)
Supplement: Multimedia Appendix 1 [file mental_v10i1e47722_app1.xlsx]

## Sheet: altitudes_steps
Step	Title	Summary	Estimated completion time
1	Are you a carer?	Do you identify as a carer? What does a carer do? What impact is the caring role having on you and other members of your family?	7 minutes
2	Your Wellbeing	Are you experiencing stress? What does the word wellbeing mean to you?	5 minutes
3	The Good Life	What if there was a scientifically tested formula for happiness? Take the PERMA model for a test drive and see what you think.	15 minutes
4	Feedback Loop	Offering advice and giving feedback is part of our role as parents. But how do we make critical feedback positive and effective?	10 minutes
5	Good News Talk	The way you celebrate with someone is more important to a relationship than the way you argue. Learn new skills for responding to other people's good news to strengthen your relationship.	10 minutes
6	Gratitude	People who are grateful are less stressed, less depressed, more resilient, and more satisfied with life.	15 minutes
7	Find your strengths	Put aside troubles and problems for an hour to explore your strengths. Are you kind? Brave? Honest? Creative? Take the test and find your strengths.	10-15 minutes
9	Coping with strengths	When things get rough, you have what it takes to keep going. Use your strengths to cope.	5 minutes
10	How Altitudes Works	What's a talking point? Who's Jane? This step takes you through the main features of Altitudes and is a great place to start your journey.	12 minutes
11	Connecting with strengths	Use your strengths to widen your support networks, reconnect with old friends or to strengthen relationships at home.	8 minutes
12	Listening with giraffe ears: Compassion	Learn about listening with giraffe ears, tuning into empathy and compassion to solve problems together.	12 minutes
13	Ask with empathy	Asking with empathy is a method of making requests of your young person that might help you avoid conflict or criticism.	9 minutes
14	Audio: Body scan	Where do you hold stress in your body?	10 minutes
15	Audio: Body and breath	Breathing is one of those things your body does without you having to think about it. It's always happening, in the present moment, so it's an excellent focus for mindfulness.	10 minutes
16	Audio: Tuning In	In this exercise we'll use the senses of touch, vision and hearing. They're the strongest senses for most people, so they're good anchors to help you be more in the moment.	10 minutes
17	Audio: Ground Yourself	Use your body and the sounds of the world around you to ground yourself in the present moment.	8 minutes
18	Everyday Mindfulness	Mindfulness is about being more fully awake and present in each moment of your life. Here are some ways you can start taking your new skills out into the world to make life richer.	5 minutes
19	Audio: Being with difficulty	Emotions come in waves. With practice you can learn to surf the wave of negative emotion without wiping out!	8 minutes
20	A thought is a thought	In this step we look at new ways of relating to your thoughts.	5 minutes
21	Worrying	Cows chew their cud, people chew their thoughts.	12 minutes
22	The Thinking Tree	If you're worrying about something, how about letting the tree do the thinking for you?	8 minutes
23	Reflective Listening	Listening is like chewing, no one teaches us how to do it, it just sort of happens. But have you ever noticed some people are really good at it? Learn some techniques here to refine your listening skills.	8 minutes
25	Negative thought spiral	Learning what a negative thought spiral is can help you avoid getting sucked into one.	12 minutes
26	Positive thought spiral	Negative thought spirals suck, quite frankly. So thank goodness for positive thought spirals!	10 minutes
27	Enhancing with strengths	We can use strengths to cope and to strengthen relationships with the people around us when times are tough. But we can also use our strengths when things are great to get more joy and contentment out of life.	7 minutes
28	Self talk	Self-criticism activates the "threat centre" of our brain. Learn the art of being gentle with yourself.	15 minutes
30	Self Compassion	Do you give yourself the same loving care and compassion you know others deserve?	10 minutes
31	Compassion for others	A key to self-compassion is recognising the shared human experience. This means being more compassionate towards others too.	20 minutes
34	Savouring	Anticipate and appreciate good moments. Make them last by being truly present and then remembering them later.	5 minutes
35	What went well: the three blessings experiment	Take about five minutes every day to do this simple powerful exercise to improve your wellbeing.	5 minutes
37	Making a Wellness Plan	Track your young person's health and know when to act and what to do when things don't seem right.	15 minutes
38	The P-Word: psychosis	Understanding psychosis.	10 minutes
39	Fact or Fiction: positive symptoms of psychosis	Hallucinations, delusions and confused thinking are all examples of "positive symptoms".	5 minutes
41	Negative Symptoms	Some parents and carers find negative symptoms, like poor eye contact, limited speech and low motivation, harder to deal with than positive symptoms.	10 minutes
42	What causes psychosis?	There isn't really any one cause of psychosis, but the stress-vulnerability model might shed some light on your young person's experiences.	5 minutes
43	Looking Forward	We've talked about what's happened so far. But how do you feel about the future?	3 minutes
44	Meet Maggie and Jess	There are carer characters on Altitudes who sometimes pop up to ask questions or talk through concepts: Maggie, Terry and Oma. This is the story of Maggie and her daughter Jess.	3 minutes
45	Meet Terry and Nick	There are carer characters on Altitudes who sometimes pop up to ask questions or talk through concepts: Maggie, Terry and Oma. This is the story of Terry and his son, Nick.	3 minutes
46	Meet Oma and Tye	There are carer characters on Altitudes who sometimes pop up to ask questions or talk through concepts: Maggie, Terry and Oma. This is the story of Oma and her young tennant, Tye.	3 minutes
